# Supplementary material for: An analysis of SPECT/CT non-visualization of sentinel lymph nodes in renal tumors
Source: EJNMMI Res. 2018 Dec 3;8:105. doi: 10.1186/s13550-018-0460-y (PMC6277398; doi:10.1186/s13550-018-0460-y)
Supplement: Supplementary file 1 — Comparison of techniques used in renal tumour SLNB studies. (XLSX 11 kb) [file 13550_2018_460_MOESM1_ESM.xlsx]

## Sheet: Blad1
	Number of patients	Inclusion criteria	Tracer (dose)	Injection technique	Timing of imaging	SPECT/CT characteristics	Imaged area	Surgical procedure	SN detection devices	Blue dye	Detection rate with SPECT/CT	Detection rate with γ probe	Detection rate with blue dye	Postoperative specimen identification
Bex et al5,11	73	cT1-3N0M0 renal tumours ≤10 cm of any subtype	225MBq of 99mTc 0.4 ml	≤ 4 cm tumours: injected centrally with a volume of 0.4 ml. 4-10 cm tumours: 2-3 depots injected with of 0.4 ml around the centre avoiding necrotic areas of the tumour	1. 20 min 2. 2-4 h	SPECT/CT was acquired using a hybrid system (SymbiaT, Siemens, Erlangen, Germany). SPECT parameters were: 128 × 128 matrix, zoom factor 1.0, and 180 degrees rotation with 20 views per head (30 s per view and CT parameters were: 130 Kv, 40 mAs, B30s kernel, 2 mm axial reconstruction. After correction for scatter and tissue attenuation SPECT and CT images were fused. Multiplanar reconstruction enab…	abdominal+thoracic	(Partial) nephrectomy (open, laparoscopic)	γ probe with portable γ camera	no	46/73 [63%]	45/73 [61%]	Not applicable	γ probe and camera
Sherif et al12	11	cT1b-T3b ccRCC	60-80 MBq of 99m Tc	4 injections peritumourally	1. Immediately 2. 3-18h	Images were	abdominal	Nephrectomy (open)	γ probe (min 10 counts per min)	yes	3/11 [27%]	9/11 [82%]	1/8 [12.5%]	scintigraphy
						reconstructed with the software V OLYMETRIX
						FOR H AWKEYE (GE Healthcare) using Ordered
						Subset Expectation Maximisation (OSEM)
						with three iterations and 10 subsets.
						Post-fi ltering was performed with a
						Butterworth fi lter (0.45/cm, power 7).
						Correction for attenuation and scatter was
						performed with an energy window method.
